# Supplementary material for: Overall Survival after Radiotherapy for Brain Metastases According to ECOG Status—A Prospective Study of 294 NSCLC Patients
Source: Cancers (Basel). 2024 Apr 12;16(8):1486. doi: 10.3390/cancers16081486 (PMC11048345; doi:10.3390/cancers16081486)
Supplement: Supplementary file 1 [file cancers-16-01486-s001.zip]

Archive with 1 entries (1 files):
- cancers-2937204-supplementary.pdf
